# Supplementary material for: Structural Insights for the Stronger Ability of Shrimp Ferritin to Coordinate with Heavy Metal Ions as Compared to Human H-Chain Ferritin
Source: Int J Mol Sci. 2021 Jul 23;22(15):7859. doi: 10.3390/ijms22157859 (PMC8346123; doi:10.3390/ijms22157859)
Supplement: Supplementary file 1 [file ijms-22-07859-s001.zip]

Archive with 1 entries (1 files):
- ijms-1306498-supplementary.pdf
